# Supplementary material for: First insight about the ability of specific glycerophospholipids to discriminate non-small cell lung cancer subtypes
Source: Front Mol Biosci. 2024 Apr 25;11:1379631. doi: 10.3389/fmolb.2024.1379631 (PMC11079276; doi:10.3389/fmolb.2024.1379631)
Supplement: Supplementary file 2 [file DataSheet1.xlsx]

## Sheet: data matrix
Compound	SCC_1	SCC_2	SCC_3	SCC_4	SCC_5	SCC_6	SCC_7	SCC_8	SCC_9	SCC_10	SCC_11	SCC_12	SCC_13	SCC_14	ADC_1	ADC_2	ADC_3	ADC_4	ADC_5	ADC_6	ADC_7	ADC_8	ADC_9	ADC_10	ADC_11
LPA 20:4_p	38299.2	473391	451019	126899	12137.8	348650	18411.4	122020	15481.4	241848	764600	49104.3	36013.6	52457.7	40225.7	23029.5	49632.5	11827	10836.6	30853.3	10861.8	15689.5	15151.3	14959	21797.7
PC 16:0/20:4-OOH _p	155382	152345	152467	91871	356740	86205	137194	150728	130154	198209	125136	116757	102787	135119	155232	208849	217989	151216	174311	221215	164098	128844	218309	182738	233409
2-PC 16:0/7:0 COOH _tt	2493.16	1023.24	0	0	529.912	0	0	0	0	0	0	0	0	518.693	1023.32	1042.92	574.927	382.811	612.459	469.676	672.535	645.755	492.993	390.551	204.193
PC 16:0/18:2-OH _p	198620	148026	261412	109300	533849	119858	224654	118209	256787	117414	157878	156994	110681	239953	293766	510692	244459	178858	379029	665005	216077	210221	173838	221773	1133629
LPA 18:1_p	15426.5	64062.9	62230.1	24594.1	11899	42237	16422.7	18820.2	19508.2	37816	164338	22325.2	11345.3	39788.7	23327.3	16391.8	15638.2	13112.2	10482.9	21200.2	11334.7	14713.1	14725.7	15059.5	20146.3
PC 18:0/20:4-OH _p	221767	260649	244509	103199	352741	127312	217314	114442	177061	154013	157828	199544	114772	226867	238227	398329	260157	212391	275678	346572	204304	212088	174127	264072	1082749
LPA 18:2_1_p	10703.4	34239.3	35007.7	19102.3	15004.4	24055.9	20739.8	23737	26651.4	32918.3	50133.8	20934.4	8458.21	37377.8	25737.2	16862.5	11150.8	13387	12122.9	24122.8	9559.43	16471	16989.4	14303.2	15713.4
1-PC 16:0/4:0 CHO _tt	2194.75	1268.65	423.933	652.875	512.05	215.792	481.069	617.267	199.544	397.783	402.868	266.797	523.127	582.975	582.07	0	1145.14	601.441	0	0	0	0	510.506	0	0
FA 18:2_p	46440.6	270787	124104	62228.4	92536.8	138670	84574.6	77729.6	105843	141455	126072	57369.8	72314.8	261463	232331	175191	186427	157837	42664.6	251959	181025	146623	102399	251907	138565
FA 18:3_p	4961.83	24277.5	11449	8790.67	10171.6	13264	8333.06	8766.27	12472.7	18739.8	11584.2	6850.72	8305.12	24547.8	38624.4	16086.2	18465.5	18611.6	3885.08	36256.6	14410.8	16490.3	13539.1	20817.5	10257.3
2-PC 16:0/9:0-CHO _tt	14197.1	8081.81	2413.36	3545.74	3448.89	2053.68	1977.73	1712.57	509.181	931.208	704.698	781.378	1256.12	1463.6	6832.07	6012.66	7913.85	3648.19	4225.65	4018.75	3298.48	3805.08	2509.78	2285.88	330.154
PI 18:0_20:4_p	1126565	2.07641e+06	1.64822e+06	1.81625e+06	1.13513e+06	2.60663e+06	1477473	1622516	1.19767e+06	2.53738e+06	2.26134e+06	976319	1.53321e+06	2544045	1.13265e+06	848540	1200629	1.14594e+06	1.27268e+06	1.27746e+06	1.74964e+06	1.19082e+06	1588469	1229235	1.31063e+06
PC 16:0/20:4-OH _p	241012	218400	272196	142260	481402	211960	256276	139989	205699	138970	170829	204070	129752	243050	288712	418282	267676	192876	328740	528261	194518	205807	185502	239192	967946
1-PC 16:0/9:0-CHO _lt	1898.09	1335.01	666.912	733.971	851.931	736.145	1410.75	389.659	295.273	471.235	667.403	361.951	206.83	277.709	1462.15	1863.76	2969.35	1089.41	1160.06	961.47	1010.97	726.969	925.855	539.447	254.016
3-PC 16:0/4:0 CHO _lt	10892.4	3964.78	3892.91	1936.91	2006.1	1314.2	1959.99	1474.72	1638.63	1227.91	4260.25	1448.8	14352.1	2199.1	2216.82	1619.1	2303.13	1786.65	1716.82	1517.82	1411.77	1222.44	1308.38	1694.69	991.183
EtherPC 16:0e_20:4_p	665583	1155305	969745	1225018	819861	1.48586e+06	881660	1.08076e+06	864052	992561	1610940	1.25595e+06	987525	1316644	824166	721923	1.25861e+06	660553	788789	906163	1.15941e+06	1.09382e+06	931836	816198	935452
FA 16:1_p	11568.5	44229.3	34329.3	13927.6	12837.4	27416	13327.2	17860.8	16354.6	30891.5	31236.7	15093.9	10859.2	65576.8	44183.4	41207.4	26173.8	52984.5	5881.13	48870.8	51072.3	18150.4	19725.2	51641.2	26204.2
FA 18:1_p	147186	627722	360663	178372	245553	323075	163242	175599	225674	342184	374315	182374	188614	723161	388121	391322	442558	432827	108237	476643	445685	315752	278897	616921	301778
2-PC 16:0/9:0-CHO _lt	10312.7	4944.51	2429.98	2245.12	3421.15	3781.52	3650.16	1511.19	1492.81	1542.45	1878.24	1621.75	968.985	1055	6048.02	7715.61	12170.2	3477.57	3605.98	2681.61	4233.64	2789.63	2696.23	2286.78	993.553
PC 18:0/18:2-OH _p	196129	436241	232874	173291	390662	244096	275023	204981	229178	275913	213960	260770	216060	204453	216916	320143	343423	245473	264428	435359	228255	268206	227072	251445	997544
1-PC 16:0/7:0 CHO _tt	1130.48	1096.13	133.495	418.294	176.141	194.701	219.984	124.786	50.5476	78.7945	110.795	214.813	402.839	289.368	664.217	475.799	876.882	750.301	432.697	332.987	236.868	348.924	270.412	272.825	28.6369
EtherPC 16:1e_20:4_p	686876	1.05431e+06	897194	953903	849553	1.25407e+06	724532	909280	651764	859726	1.4546e+06	961548	849713	1.29448e+06	617584	626302	1.16771e+06	639404	810629	681579	1.08569e+06	895034	864716	743260	887648
4-PC 16:0/7:0 COOH _lt	2085.61	3916.17	1215.92	652.241	1220.93	0	0	1367.63	1333.46	550.932	773.094	1165.8	5022.85	1645.5	828.485	1181.57	646.319	526.476	973.819	998.486	867.352	919.839	962.023	664.59	590.791
1-PC 16:0/9:0-COOH _lt	642.368	335.37	146.336	182.293	194.841	158.753	183.401	112.727	114.966	86.6451	152.281	66.1707	40.7532	93.0956	258.976	511.8	473.162	332.343	367.018	391.675	198.103	104.44	122.758	121.057	75.1021
1-PC 16:0/4:0 CHO _lt	566.212	415.671	0	0	0	0	0	386.133	226.876	232.797	272.295	332.984	0	0	0	0	914.451	150.068	0	0	0	0	0	0	0
2-PC 16:0/4:0 CHO _lt	676.829	707.379	526.895	396.711	837.236	561.781	752.616	146.273	176.96	219.555	280.527	170.681	226.747	256.104	603.674	774.654	915.414	324.911	560.664	611.398	951.687	538.507	254.782	282.39	345.707
2-PC 16:0/9:0-COOH _tt	3559.21	4518.52	413.493	893.815	1121.35	387.31	627.918	638.003	272.19	504.011	276.282	474.126	542.216	542.947	1660.39	1566.28	1862.14	1055.06	680.002	1218.36	856.406	1145.79	657.764	439.645	202.533
PC 16:0/7:0-COOH _p	8490	16455	19979	8747	13939	8812	7567	16670	8422	11637	6889	6103	6377	7651	14228	27809	9358	7947	9346	17873	12344	13759	7359	15787	9683
1-PC 16:0/7:0 CHO _lt	848.983	465.133	247.866	276.455	379.523	327.969	451.301	119.074	154.986	178.276	123.636	97.2681	140.236	88.4833	388.526	731.116	822.685	516.919	317.242	495.446	283.064	150.271	390.101	198.105	51.2225
2-PC 16:0/18:2 OH _tt	10577	14145.2	3968.4	4085.75	8287.07	2434.02	4662.49	5605.39	1594.37	3849.96	1892.63	6310.09	1916.1	1910.72	5399.15	34894.5	5701.45	5702.62	4849.37	3828.86	4565.68	4368.94	6451.85	4244.58	6050.19
1-PC 16:0/9:0-CHO _tt	4050.25	2035.97	911.362	873.377	917.422	661.843	1105.9	485.075	144.762	207.579	159.453	270.236	508.062	492.172	1752.23	1343.68	1672.67	1086.94	1366.34	952.555	761.858	882.751	938.344	429.283	111.089
PC 18:0_20:3_p	1.1852e+06	2.54648e+06	2.29804e+06	1.31235e+06	1.17017e+06	1.13791e+06	1.17732e+06	1.22094e+06	1615065	2493339	1.98972e+06	2.5502e+06	1.002e+06	2.74309e+06	2.05665e+06	1.25042e+06	1.15234e+06	1.01534e+06	770268	1878192	1094339	1.73407e+06	1.70509e+06	1.10236e+06	1.63509e+06
PC 16:0/10:0-CHO _p	62915	76682	94404	64140	67115	72503	75288	84918	68160	81377	65800	55759	61670	71613	97472	120621	57642	63499	56021	102614	95435	83804	58377	98178	97989
PS 21:1_18:2_p	418392	706585	563357	1.15796e+06	674740	756940	694052	1.00417e+06	1.25423e+06	898036	735933	797425	638558	729859	1256092	515834	366318	448025	463516	1.46635e+06	465390	1.20321e+06	642558	601380	594639
2-PC 16:0/7:0 CHO _tt	2982.1	1823.87	568.553	745.754	447.051	450.235	464.667	248.832	148.335	145.701	237.895	187.506	626.855	401.96	1260.57	845.071	1654.2	743.054	500.767	824.797	716.824	734.453	399.215	331.263	113.856
EtherPC 16:1e_18:1_p	253070	658586	435013	326107	255631	287461	359639	409860	333032	365012	487439	334244	158906	564668	241794	273520	361809	257955	201412	404494	271580	323933	402005	320675	368872
PC 18:0_18:1_p	631660	858561	1.02263e+06	590961	561001	623603	534071	554176	754524	756645	996455	715721	413017	1.34545e+06	519527	555264	631536	606604	386220	647808	483361	695494	617931	731559	933739
PC 16:0/20:3-OH _p	98435	99205	130188	76581	187632	79365	122501	82019	108876	98579	97263	115907	83113	113503	136941	129594	98014	81306	126273	181358	84813	111717	117170	96973	367961
2-PC 16:0/7:0 CHO _lt	1145.25	657.611	434.843	503.797	570.192	525.746	887.623	316.019	242.738	232.634	243.814	214.132	243.293	213.015	867.886	1013.72	1736.49	670.173	402.498	309.1	833.326	448.315	480.7	317.645	156.584
SM d28:3_14:0_p	1.32355e+06	2.59953e+06	1.73474e+06	1.23223e+06	1.22605e+06	522394	935683	1.36527e+06	1.18139e+06	1.55247e+06	1.67429e+06	1.64155e+06	408103	1.66812e+06	1.26798e+06	959037	1.43683e+06	1.19869e+06	872257	1.58915e+06	973515	1.15963e+06	1.45183e+06	859468	1.45723e+06
LPC 16:1/0:0_1_p	18561.1	22416.8	28822.1	67329	20064.5	39827.8	32387.5	52820	23440.3	35721.7	36659.2	45558.3	25766.6	45882.6	46062.1	33561.1	15174.2	18957.3	16310.1	81237.6	25386.9	33690.4	30248.4	20127.7	25242.6
LPE 20:3_1_p	777652	1.26225e+06	965112	1.42102e+06	887037	1.93534e+06	1.2175e+06	1.2722e+06	939100	1253029	1.18634e+06	1.58201e+06	1.18568e+06	1.49772e+06	1.05874e+06	941920	1.12761e+06	657082	1.04192e+06	1.5229e+06	1.36192e+06	1.63233e+06	1.18414e+06	773610	952513
LPC 18:3/0:0_p	52436.4	51586.3	60495.2	140901	53079.5	90140.6	85407.7	183053	116794	80445.7	68481	125840	69570.9	98629.6	157306	56252.2	35756.7	41868	43065.7	191989	37906.9	133154	91801.3	54335.2	68049.2
PC 17:0_18:2_p	243191	453658	322957	426880	298663	385592	325506	435753	468572	423372	506035	368891	266851	557152	408958	284754	322580	298363	290783	400398	362845	500789	394773	342048	380447
PC 18:0/20:4-OOH _p	125019	109142	109169	111151	162499	87873	150674	107773	103078	103744	125626	93213	102576	142834	100105	116675	133962	136671	121103	118456	131138	105131	124869	118279	139987
PI 16:0_18:1_p	203576	254621	207741	252132	130995	252165	159279	150407	173277	511386	296446	242183	180562	238153	169550	129819	222286	137524	172850	290307	240757	270669	177620	167134	195121
FA 16:0_p	43864.6	79210.6	54527.6	80384.8	43282.1	70145.2	61610.3	63145.3	60643.1	71074.1	62778.8	71127.9	44784.4	88482.6	62747.3	56085.4	53946.5	40823.7	43451.1	100377	63236.7	92162.3	58509.5	43444.4	57819.3
LPC 20:5/0:0_p	72742.9	131064	99753.2	164947	86066	369216	158987	149599	126055	121264	73183.6	165487	100018	212347	133398	143492	71479.2	89648.2	87743.4	375142	68173.9	171906	155726	68206.8	82426.1
PE 16:0_20:4_p	398578	1.56971e+06	572748	997017	292075	262068	254203	332587	466482	344563	488055	441885	225329	759839	477534	401812	582846	347313	233576	1.09462e+06	542538	590420	383288	503326	603964
SM d38:1_p	1.27991e+06	2.25556e+06	1.55425e+06	1.41668e+06	1.07219e+06	989244	1.17616e+06	1.31982e+06	1140231	1509617	1.87944e+06	1.31522e+06	705307	1.6791e+06	1301427	1.0457e+06	1.33411e+06	1.23624e+06	857324	1.51581e+06	1.04102e+06	1.27429e+06	1.24783e+06	1.23408e+06	1.53674e+06
FA 20:4_p	41000.5	228234	178459	111355	51196.5	137288	43307.4	96371.9	41487.3	145474	329523	47425.7	35580.3	237985	58885.9	63626	115026	76110.6	29842.8	88522	63518.1	62030.9	45661.3	88336.4	74171.4
LPE 18:1_1_p	110002	146307	87583.7	264892	81233.2	146949	150628	263840	211437	142895	151904	226100	114707	150374	176468	108059	82186.9	78132.6	100043	297208	109662	185103	140686	119456	212964
PE 16:0_18:2_2_p	168944	1.10946e+06	271064	543169	179583	128499	147586	223313	395985	196434	305428	205493	119585	407949	419379	231778	267903	207873	126256	827931	264433	329819	215962	270194	410016
SM d18:1_16:0_p	5.9062e+06	11200000	6933619	8207720	5.2978e+06	7.40408e+06	5.90108e+06	6559199	6535613	7860996	9192307	6445184	4.11409e+06	11400000	5651489	5.82742e+06	7189230	5808322	4.83633e+06	8.34585e+06	6707748	8612147	6.44104e+06	6.39843e+06	6996183
LPA 16:0_p	7136.63	10948.9	6344.06	10402.3	5528.62	10641.1	9117.75	9280.14	8343.37	9981.79	8984.88	8841.3	5291.33	11833.4	8973.76	6397.52	6366.79	6240.61	6093.41	13083	7801.58	12278.3	9338.29	5495.52	6740.03
LPC 16:1/0:0_2_p	209527	199649	240611	574920	187555	390421	388306	467517	261946	351565	287948	444200	231587	423625	484349	326069	156303	186653	184912	735678	235058	384987	338873	201348	277848
LPE 16:0_1_p	116793	315422	123227	330268	118336	245406	210283	335474	213030	237474	148248	247528	156851	204883	207822	175587	146989	98803.7	126765	429742	167748	332900	195378	118696	173563
LPE 16:0_2_p	17549.7	51944	20395.3	52520.2	17754.5	37275.3	32836.1	53121.9	32935.3	35392.6	29490.4	38028.9	27329.3	28957.3	34639.2	27174.4	23693.4	16584.1	20169.7	60124.1	27591.9	52588.8	32708.1	15072.1	33860.9
LPE 20:3_2_p	143467	259461	201530	350687	188266	455409	311107	314074	215940	300589	226061	362485	267391	325376	273712	238494	204087	142380	225068	434872	288175	438546	272580	140094	191306
LPE 20:5_p	15699	28482.5	23446.7	63675.4	18208.9	59584.6	33868	38229.5	35981.8	26810.7	21145.7	52588.7	31027.1	49625.6	37346.1	29245.9	16959.3	19293.9	22006.3	77390.6	17655.8	35810.7	42441.9	19030.2	27246.8
PC 18:0_22:6_p	1.32079e+06	2.26732e+06	1.30571e+06	1.3409e+06	1.27243e+06	1.99183e+06	1496399	1.24636e+06	1.54907e+06	1.60389e+06	1.89994e+06	1189026	1.1243e+06	2.86404e+06	1.30396e+06	1.28165e+06	1.5178e+06	1.07654e+06	917776	1.77846e+06	1.29679e+06	1.99984e+06	1.36408e+06	1.52002e+06	1.29817e+06
PI 18:1_20:4_p	434240	755723	526516	599661	389505	667632	410267	511306	443416	577432	709109	469113	495088	777643	443268	334002	522640	409050	381041	642368	567050	613475	516058	488755	627251
SM d18:2_16:0_p	1.336e+06	3841728	1.75564e+06	2458842	1720374	2.39612e+06	1.80722e+06	1.95302e+06	1.83813e+06	2.42229e+06	2.13572e+06	2.07175e+06	1.07714e+06	2.99607e+06	1.94191e+06	1.75476e+06	2.41657e+06	1.50924e+06	1.30951e+06	2.69357e+06	1.70315e+06	2.74008e+06	1.92156e+06	1.64679e+06	1.8239e+06
2-PC 16:0/4:0 CHO_tt	1402.08	863.449	491.879	921.065	813.722	635.697	603.411	262.163	150.981	276.772	148.797	145.029	318.2	710.652	903.004	1264.69	568.95	476.598	612.108	893.725	1065.41	914.194	385.28	251.08	98.9147
LPC 16:0/0:0_1_p	6526262	10000000	6.94311e+06	10600000	5.82553e+06	9856434	9390030	8782146	8.13045e+06	10200000	7.23202e+06	9595212	5.76429e+06	12500000	9681970	8736639	6692938	5707555	5697792	15300000	8.37304e+06	14000000	8069752	5.59311e+06	7585666
SM d18:2_14:0_p	53801.1	223304	102553	213168	100530	138036	99013.7	135128	128225	174552	115432	142051	80491.4	172635	198602	111754	100906	75231	75708.3	201333	89831.1	159222	150122	99952.7	91089.9
LPC 14:0/0:0_p	60680.1	68753.9	63070.9	246589	62534	125289	85986.3	134347	88069	131248	73285	151329	80991.1	102497	171182	97630.2	43764.5	51329.8	57892.9	282713	50052.5	158053	124247	59219.6	85050.7
LPC 18:1/0:0_1_p	1.92049e+06	1.94032e+06	1.82803e+06	2.64306e+06	1.46163e+06	2.74978e+06	2.84776e+06	3.85426e+06	3.04335e+06	2.70178e+06	2.00132e+06	3.24616e+06	1.54524e+06	2.88126e+06	3.03445e+06	2.08679e+06	1.28482e+06	1.51253e+06	1.62449e+06	4.79825e+06	1.74298e+06	3555860	2486100	1626383	2384789
LPC 20:4/0:0_1_p	646676	820959	665915	694582	443850	872752	760132	890222	508180	722414	385492	801615	338280	1.09575e+06	521539	633170	513367	479495	469416	1.30406e+06	525179	1076103	660799	461232	691126
LPI 20:4_p	101355	242397	155111	172604	115695	187334	180108	145160	132254	140893	187212	145377	96625.1	299258	156839	156872	187530	142962	112914	264246	134995	218845	157856	148708	221771
EtherPE 16:1e_18:2_p	53728.1	84964.6	71429	191606	71219.8	104336	86641	132160	121558	127539	74242.8	118631	79818.9	111401	118427	76857.8	70524.7	73894.7	54461.3	144085	56462.9	142763	82504.9	92570.7	101016
FA 18:0_p	7180.1	18765.9	8129.5	16198.8	8673.86	12160.2	14310.2	13700.6	17653.5	15641.7	8243.17	16481.1	7013.3	19628	10995.8	11842.4	9153.41	5201.28	8590.63	29025.5	5937.73	23770.6	10712.8	10036.6	13796.5
LPC 17:1/0:0_1_p	18169.1	24315.2	18591.9	33572.8	19937.4	31959.3	37808.1	48355.6	36219.3	29973	27114.9	33525.8	20153.7	31031.2	35437.4	22899	16009.7	18458.1	26470.7	51434.1	17404	43187.2	28302.4	21333.6	29579.5
PC 16:0_16:0_p	353559	689008	446751	566875	358358	424987	391445	432798	391709	477117	684805	362098	292038	638608	352080	349248	574551	363014	312854	516811	449243	509169	416485	347186	555987
PC 16:0/5:0 CHO_lt	2505.48	1808.51	1157.19	600.421	1399.81	1243.13	1421.12	850.54	967.023	592.947	892.614	866.183	632.746	567.92	1321.93	2149.29	2821.64	1249.21	1056.09	964.317	1743.26	1089.79	540.476	746.074	666.713
SM d16:1_16:0_p	542931	1760281	773395	1.47521e+06	779328	1213840	730038	1.35136e+06	949415	1.44606e+06	1.04985e+06	1.07622e+06	551948	1.50103e+06	1.13701e+06	933764	1.00987e+06	690464	720532	1.70228e+06	822296	1.44073e+06	1.08521e+06	746292	693065
Cer_NDS d16:0_18:1_p	127959	389011	143729	165843	79284.3	101972	118545	99257.6	122323	136773	204485	106712	66468.3	256737	110688	117560	194250	137151	68648.7	209929	169857	146520	119001	126150	241287
EtherPE 16:1e_20:4_p	136471	446801	195945	331041	130496	158625	132249	141966	191230	182418	163805	220852	100783	229863	183163	175944	273101	134088	110747	371715	172103	258406	155083	192981	258833
EtherPE 18:1e_18:2_p	215147	624804	513183	319003	257516	401046	377251	392965	312510	468742	521577	454609	178070	586394	176052	289251	522121	340021	251643	446978	319639	299379	340060	416326	788881
LPC 15:0/0:0_2_p	13065.7	18500.4	18821.5	47069.2	16588.3	26307.4	24314.2	36608.6	27221.3	36258.5	19088.1	40754.6	18167.2	35793.7	39726.2	23078.3	12342.8	16996.8	17920.3	46411.3	14967.2	45967.2	28592.7	15436.5	21231.5
LPC 18:1/0:0_2_p	254438	358587	332777	498583	260709	482448	468022	686200	477103	428273	378780	563244	275660	520681	541314	362517	226125	276726	258740	859351	295625	579496	406636	267277	404763
LPC 20:4/0:0_2_p	96821.2	206146	148858	183808	98844.8	218399	160256	215230	111887	149762	93066.2	176432	88143.3	258318	145317	143157	109075	105014	91491.1	309398	113794	232670	139285	102150	138846
LPE 18:1_2_p	14227.6	23662.5	14144.8	43869.6	13973.1	25853.8	22743.7	41207.6	30429.1	21855.6	27969	32231.9	18368.1	23838.2	27746	17956.8	14175.6	13382.6	16178.9	45059.6	17791.9	26958	22822.6	19745	35387.2
PC 16:0_16:1_p	171074	289611	260501	554748	175408	235641	177532	291750	207425	259273	571961	331666	211474	443799	289302	225969	212109	209883	142326	368856	236105	205105	226034	261567	319673
PC 16:0_20:4_p	2.40173e+06	4.03311e+06	2.78026e+06	3.02631e+06	2.10053e+06	2.72444e+06	2007732	1.86443e+06	1.89391e+06	2516500	2.87996e+06	2.47811e+06	1.53699e+06	4.47386e+06	1966408	2.091e+06	2.79824e+06	2.07476e+06	1.66114e+06	2.7882e+06	2398240	2768499	2.23819e+06	2.28361e+06	2.737e+06
PC 18:0_22:5_p	560742	1.1288e+06	621269	941059	609992	797500	749146	788785	867729	901053	914522	713144	491035	1.31034e+06	807731	671123	762359	567377	531744	874568	667953	1.12937e+06	768827	753112	751213
SM d42:2_p	829655	1.35943e+06	1146958	1.01886e+06	523464	325454	570630	599678	510556	986427	863697	910623	257002	960782	839196	670452	819059	768071	518086	907014	480461	795251	822113	603500	924499
1-PC 16:0/9:0-COOH_tt	949.305	632.679	129.045	311.79	113.375	115.74	246.613	339.923	65.3679	83.824	0	99.7203	146.853	139.311	530.435	383.643	468.721	147.617	234.114	142.32	133.611	197.81	177.764	0	13.0733
2-PC 16:0/9:0-COOH_lt	2282.08	1314.73	747.619	418.867	640.218	753.415	1053.55	493.319	494.644	395.707	462.111	520.42	379.444	346.408	966.264	1954.54	2190.94	799.358	474.888	708.368	871.736	747.387	350.013	486.681	224.942
LPA 18:2_2_p	23614	52233.7	30711.4	31591	18108.4	44760.9	35829.6	32739.7	39491.2	40223.8	51623.7	17009.9	21225.4	59674.7	43196.7	42423	22799.3	27201.1	15417.9	45301.6	20270.7	39056.6	23816.6	25336.1	40537.2
LPC 16:0/0:0_2_p	1.01576e+06	1.75832e+06	1.23362e+06	2.11458e+06	1.07018e+06	1.93353e+06	1.91033e+06	1.79479e+06	1.48414e+06	1.95562e+06	1.21997e+06	1.83084e+06	1.07948e+06	2.28029e+06	1.97121e+06	1.75571e+06	1.0717e+06	1.03461e+06	1.04994e+06	3.47489e+06	1.47122e+06	2.93055e+06	1.51432e+06	872860	1.30242e+06
LPC 19:0/0:0_p	10158	16166.4	13139.5	27398.8	10054.9	24250.5	21637.3	23483.2	24877	26442.9	12952.7	18204.1	12050.1	25443.5	21728.6	13976.3	9148.37	10254	12627.4	30939.2	11121.3	36254	17943.7	14558.7	19926.1
LPC 20:0/0:0_p	26041.2	35878.1	34992.6	71851.4	25428.1	49148.4	42416.6	40070.6	56540.5	46679.3	44211.6	38741	29006.7	47429.1	47254.8	36656.7	29273.9	21665.1	22954.1	67947.5	29029.7	69537.6	35401.7	28277	59428.3
LPC 20:1/0:0_p	55511.2	77652	48281.3	66982.5	39679	125392	75257.4	77363.9	111278	68587.1	76204	66198	34692.2	96046	69142.9	66704.7	45913.6	44854.9	53531.6	108159	65133.4	108976	59475.2	53503.4	107753
LPI 18:2_p	24843.6	82942.3	35054.2	54939.6	28667.3	57274	56757.2	54899.8	51548.1	41661.5	51157.2	36488.6	35701.6	100089	62355	47743.7	44306.7	44204.8	29387.1	78794.1	33478.9	60844.7	44534.3	59417.2	57581.8
PC 16:0/22:6-OH_p	589279	655615	704108	547766	797236	578114	779121	590851	686726	597700	576694	641398	532837	609433	739091	386296	636208	644592	591108	427070	690918	656009	596312	750502	944696
3-PC 16:0/7:0 CHO_tt	3989.21	2070.35	476.989	1468.12	965.551	745.162	1197.75	0	156.407	403.27	234.557	192.159	1184.6	1214.95	1495.58	1026.88	1022.03	888.187	582.733	847.32	0	863.51	625.939	456.803	0
3-PC 16:0/7:0 CHO_lt	1121.09	895.337	599.704	552.663	761.223	898.717	823.672	369.511	455.061	346.008	354.774	418.466	368.719	0	764.832	1334.67	1783.34	0	689.068	612.98	848.147	592.122	0	453.528	372.412
2-PC 16:0/18:2 OH_lt	4468.31	6008.75	2303.75	2759.99	4015.47	2702.63	2851.07	2302.69	3420.45	1642.33	4591.65	3123.94	3297.63	3452.91	3902.53	3637.64	5611.2	3386.26	3304.33	2771.3	3975.62	4119.59	2295.26	2153.82	3734.14
EtherPE 16:1e_22:6_p	834814	1.59666e+06	986025	1171436	1.12429e+06	1.37226e+06	952627	1.11302e+06	1.02099e+06	1.2472e+06	1.44448e+06	1.06538e+06	921477	1611434	1053043	1107440	1.2957e+06	950006	855519	1.40131e+06	1.16711e+06	1.42098e+06	1.02612e+06	975105	1.0319e+06
EtherPE 18:1e_22:6_p	708338	1.29842e+06	832430	1.03809e+06	779118	1.07179e+06	856496	982645	1139044	1.0591e+06	1.26769e+06	870874	736154	1320430	949264	795776	873404	715719	562191	1.41853e+06	1.00674e+06	1.35127e+06	921020	849255	925979
LPC 18:0/0:0_1_p	308012	652891	389181	773968	316626	701822	644767	618662	601815	672643	408429	692165	365244	956172	785064	597033	289016	312659	313973	1.30647e+06	462957	1.18779e+06	511188	403895	492640
LPC 18:0/0:0_2_p	2.63397e+06	4225453	2.45162e+06	4.48817e+06	2.08243e+06	4172106	3.93762e+06	3.65632e+06	4.02091e+06	4.33841e+06	2.61928e+06	4.1758e+06	2.21705e+06	5.79282e+06	4.44696e+06	3.55565e+06	2.11514e+06	1.91841e+06	2.08528e+06	7306583	3113195	7078709	3.14521e+06	2773021	3.21998e+06
LPC 18:2/0:0_1_p	1344004	1.71894e+06	1.3878e+06	2.32341e+06	1557431	2354799	3.03044e+06	4.86766e+06	3054830	2.47681e+06	1.1911e+06	2.18041e+06	1.62513e+06	1.92717e+06	3.06174e+06	1.69048e+06	1.02022e+06	1.2989e+06	1.42639e+06	4.65489e+06	1.4108e+06	4011736	2.32326e+06	1.51309e+06	1.68472e+06
LPC 22:6/0:0_p	253476	335739	217653	266225	241035	472408	510135	648989	397204	391474	198399	331005	213286	474230	403983	318891	265314	235526	231494	703477	208568	617636	339831	230398	211866
LPI 18:1_p	29269.4	61127.9	33624.9	66082.3	27355.7	56744.8	50495.4	49509.1	61865	48940.5	71553.8	47854.8	41590.2	93221.7	58452.9	45571.6	37762.7	39201.8	29239.2	74436.6	29404.2	68248.9	38741.3	55244.8	60165.2
PC 18:0_20:5_p	417364	888991	467240	785833	394047	808282	443154	344299	420390	537852	557959	581302	330888	963734	428340	444339	591195	407921	317671	717801	451801	588845	526396	463984	417901
PC 16:0/5:0 COOH_lt	784.089	610.346	227.905	131.581	261.784	304.72	355.28	256.683	311.863	138.142	270.649	240.827	0	122.59	290.272	643.39	1019.69	223.509	335.177	284.581	374.287	241.931	61.7356	187.832	145.374
SM d18:0_16:0_p	410440	830080	410070	491427	298944	403506	348510	433362	379580	488984	471629	361138	228735	572478	338433	413554	534717	354565	281806	515053	377452	541614	369488	388612	362142
PC 18:1_18:1_p	212999	657094	276402	580905	216454	334288	279054	349844	936730	343031	399687	588399	207529	406596	665137	288833	277946	196897	184663	2.41553e+06	259794	802712	264666	364746	326413
3-PC 16:0/4:0 CHO_tt	3130.98	26321.2	1263.93	2585.84	1783.74	0	1412.14	2390.2	1118	5652.63	1174.07	901.326	16100.4	2313.17	1996.02	4976.05	2019.13	1977.61	1586.73	2129.37	12614.5	4326.94	2700.54	1863.4	391.855
EtherPE 16:1e_20:3_p	93239	175191	137782	364848	118942	163057	160034	200212	240452	218934	131052	229534	119827	212143	209090	160826	138574	111947	89542.7	268497	97714.7	250499	139278	168942	177286
EtherPE 18:2e_20:4_p	720647	892802	755915	1.6934e+06	765879	1.06276e+06	1.04882e+06	1.10561e+06	1298474	1.39211e+06	606419	826874	657193	1.0669e+06	851036	1.11883e+06	664935	653211	510145	1.92403e+06	581900	1.41977e+06	1.01471e+06	881588	1.06271e+06
LPC 18:2/0:0_2_p	197730	402455	275986	495740	314512	467704	570778	963275	540361	453228	258428	417153	314679	407406	597296	352979	210396	260722	260508	963073	285248	755902	433695	276567	327501
LPC 20:2/0:0_2_p	34874	47821.9	36361	52085.1	30952.2	59049	64657.4	80147.7	71934	56324.8	48290.9	58854.9	28257.3	70861.2	62850.3	45706.1	27350.1	26426.6	32942.5	98411.8	37578	85960.3	40406.3	38694.4	71312.7
LPE 18:2_1_p	12690.7	30538.1	19370.9	62118.7	17847.9	27229.3	37446.7	87475.1	47927.1	29001.4	24695.5	42255.2	29406	34265.7	54989.3	22306.8	15355.8	15882.9	20200.7	70364	24450	47989.3	33076.8	24783.2	32376.9
SM d15:0_17:0_p	29662.8	90340.8	45189.9	73926.4	33898.5	53721.7	36532.3	62570.3	42470.9	68511.8	47077.3	52440.1	24125.9	62757	53292.9	51890.8	48655.4	34119	33706.2	88742.5	34158.7	64850.9	48639.6	39361.9	35021.8
SM d18:0_20:2_p	85294.8	267169	116037	104945	98872.7	65582.4	91405.3	84433.5	116228	150136	98443.7	134773	39856.6	152683	123022	115685	117678	116769	83544.8	188026	65691.7	155407	96712.4	95702.7	113129
1-PC 16:0/7:0 COOH_tt	654.292	430.557	0	0	0	0	0	0	0	0	0	0	0	0	0	0	380.024	0	0	0	0	0	0	0	0
LPC 20:3/0:0_1_p	149372	291834	233519	259596	137955	289531	321935	451152	225850	290854	172079	286373	158633	409727	290759	236320	115208	123444	155620	555021	176493	448991	240324	197892	302590
LPC 20:3/0:0_2_p	27454.3	90651.9	58489.7	77046.2	36001.2	72046.9	70613.3	95631.5	47502.3	66190.6	46012.4	67963.7	40240.6	102134	71522.9	60375.8	33844.9	32762.9	34994.5	139130	48923.7	108621	55991.6	44940.8	72406.8
SM d36:1_p	400597	859361	534458	334355	320685	349886	293973	300614	264492	397243	602397	405581	197769	800880	301441	363007	527776	422811	304170	358247	392271	425148	364288	402721	422654
LPC 20:2/0:0_1_p	5874.74	12314.5	10147.6	15454.9	7054.11	12840.5	11540.7	15070.1	14148.8	12614.3	11365.8	11771	7207.56	17350.9	13885.3	11062.1	7619.75	6391.51	7387.69	19115.4	8897.75	16838	9979.15	8965.7	16986
PC 15:0_18:2_p	127264	339657	184419	261796	145565	184385	143627	186471	229558	204259	263270	216831	142639	262137	219977	147202	200497	144098	137208	333059	172862	240783	214500	179436	200835
PC 16:0_18:1_p	3.97231e+06	8798854	5.68766e+06	8339253	4348850	5518704	5099959	5.67483e+06	6.58249e+06	6.52047e+06	7.94628e+06	7585462	3.67423e+06	9028957	6408178	5.44317e+06	8048926	4805529	3652758	9133231	5.83627e+06	7404412	4.79294e+06	5.46121e+06	6.53996e+06
PC 16:0/5:0 CHO_tt	10164.5	4384.41	1247.84	2288.36	1744.54	1089.24	1617.65	852.028	441.432	728.507	608.282	689.344	2785.95	2017	2644.72	1573.14	2885.14	1969.54	1929.02	2007.82	1690.67	2266.71	1279.37	625.832	295.568
SM d16:1_19:0_p	179619	384242	264703	259700	175744	182446	176563	265433	215185	295730	338519	214085	118722	463108	219346	196691	226885	253028	183923	201585	211846	251941	263059	249699	254433
LPC 17:0/0:0_1_p	35964.8	49816.5	39564.2	83707.3	37376.3	61273.8	58069.4	119605	95214.6	107475	53639.5	101705	34859.5	115147	139609	59623.9	29837.2	52346.4	57825.6	144496	58458.2	170216	89783.2	50525.6	36937.8
PC 16:0_18:2_p	3.48884e+06	5.99108e+06	3.99326e+06	4.50591e+06	3.54235e+06	3.91771e+06	3.41827e+06	3.7335e+06	3796674	4168732	5955023	3.64461e+06	2.74027e+06	6.63711e+06	3.65814e+06	3336822	4.73127e+06	3.42978e+06	2.80822e+06	4518709	4467443	4540581	3620183	3.64428e+06	4826412
PC 16:0_22:6_p	2374027	4.30516e+06	2126958	2.35472e+06	2.29436e+06	3.31374e+06	2.70433e+06	2.15711e+06	2.48561e+06	3.00337e+06	2.40899e+06	2.22323e+06	1.66766e+06	4.22815e+06	2.32222e+06	2.50546e+06	3554262	2157083	1.70464e+06	3.69127e+06	2.47454e+06	3.7231e+06	2.31053e+06	2.31051e+06	1.61046e+06
PE 18:0_20:4_p	759538	1.03426e+06	826630	1.72366e+06	795687	1.11169e+06	1.07581e+06	1.14258e+06	1344409	1.42194e+06	669399	878234	689720	1.10787e+06	889147	1.16213e+06	710402	676965	549795	2.04821e+06	637068	1.4414e+06	1.07126e+06	942924	1.15998e+06
SM d18:1_17:0_p	181714	384242	264703	254524	175744	182446	178819	265433	217289	289642	329761	214085	118722	463108	214914	196691	226885	255401	185549	201585	213945	251941	263059	244233	257344
SM d36:3_p	86593.9	317308	142313	120640	109828	115406	168504	107874	117564	147451	183712	145692	61405.6	220704	111983	109178	169395	122883	93217.2	163302	112600	152134	142300	119445	132675
PC 16:0/5:0 COOH_tt	3311.67	1484.03	255.353	643.565	380.564	188.077	485.508	149.225	280.394	279.667	188.981	188.72	455.048	368.242	851.063	582.603	1052.04	294.613	468.227	356.286	209.499	662.181	298.47	135.393	57.6887
Cer_NS d18:1_24:1_p	440257	909563	281524	437065	234101	166230	386067	271095	389433	519821	486428	275096	109539	1573251	286915	375395	373906	574375	117327	1709652	250764	532200	233009	419196	742848
LPC 17:1/0:0_p	28096.1	33012.9	29825.9	64073.3	26393.3	62210.5	48814.9	61692.1	54203.9	48126.9	37456.5	62011.9	28953.8	61139.3	64436.7	42291.7	24728.2	27862.8	32143.8	75301.8	30389.3	63469.3	45731	30529.7	41101.9
LPE 18:2_2_p	87129.4	149597	106525	358492	108682	150458	223145	541826	304803	170276	125403	264134	171604	181613	341227	128687	84679.1	94296.9	117125	421198	147074	285647	194412	155854	187466
PC 16:0_20:5_p	751887	2452279	1.14128e+06	1.99453e+06	1.01828e+06	2.76347e+06	1.05866e+06	725331	1.02957e+06	1204858	832708	1.35667e+06	993032	2.18357e+06	1.05214e+06	1.40063e+06	1.34077e+06	1.05176e+06	776812	2.80532e+06	926471	1.41785e+06	1275029	919639	713187
PC 16:0/9:0-CHO _p	22050	17574	15432	13366	16561	18538	15430	11044	20638	9074	9608	15766	17861	14932	15985	17985	12827	14011	15897	14615	15562	10652	16968	10231	22309
PE 16:0_18:1_p	107767	392475	152339	403238	127184	147908	133950	177759	230379	186811	151248	240354	104499	236054	221094	153727	219648	132929	104794	445077	133083	241557	151138	184295	237965
PE 16:0_22:6_p	387618	1.79202e+06	561695	548098	382779	575582	311641	340915	524634	390298	585266	523347	400248	680063	562906	454562	901608	336808	340470	1.45446e+06	521185	686887	533323	557478	350777
SM d33:1_p	381016	1.01126e+06	528396	753549	488556	600343	474311	967070	657295	1.00379e+06	681366	559447	352983	1.18003e+06	766928	603697	725171	591467	549700	672424	535005	801208	761971	636636	531043
1-PC 16:0/7:0 COOH_lt	340.578	241.024	0	0	0	0	0	0	0	0	0	0	0	0	0	303.207	317.865	0	0	0	0	0	0	0	0
LPE 18:0_2_p	22207	61393	29881.5	54132.9	21613.3	41340.3	38665.8	47654.3	47820.8	40152.7	37419.5	44532.4	26253.2	39896.7	41313	40880.2	27437	19418.4	23430.1	78924.2	38143.5	63190.9	35970.8	27862.3	50568.8
LPE 22:5_p	22034.5	28895.3	25968.4	49417.4	17726.6	35735.9	36625.5	70811.9	35431.2	32677.8	23963.9	53411	24470.5	56696.6	51731.4	27633	31248.1	22277.4	25575.3	65241.3	29824.4	51397.5	42779.5	24065.7	44327.4
LPG 18:1_p	11902.3	23807.4	19722.1	23034.2	13195.3	20145.2	18123.1	14943.6	15285.8	14189.9	20250.5	14766.2	11160.3	29771.3	16585.2	16099	18050.3	15504.4	10707.6	23105	13981	24401.9	18630.5	14413.3	25075.6
PC 16:0_20:3_p	1.68794e+06	4.51982e+06	2.50216e+06	3.04674e+06	1.90839e+06	2.14685e+06	2310708	2175350	2583887	2787514	2717572	2485388	1.36724e+06	3.96202e+06	2552296	2.2889e+06	2.31662e+06	1.79551e+06	1.54266e+06	3.9095e+06	2335640	3.34745e+06	2226142	2.30885e+06	2.82757e+06
PC 16:0/11:0-CHO_p	129901	118331	153371	82774	97543	108229	103734	143980	122942	156578	122964	69775	87382	119374	129538	143472	60688	83545	87320	102382	162448	122109	83515	186252	109848
PI 18:0_18:2_p	604468	985502	786896	926527	570222	1.07009e+06	598129	648644	583690	885426	951248	736215	639063	1.49241e+06	568928	674250	818976	1.12238e+06	645744	1.23489e+06	924211	817902	716709	672902	786417
EtherPC 16:1e_18:2_p	123817	444622	200514	287364	151372	155138	140408	209163	207993	174192	200506	191680	124509	233147	194922	157531	227466	147990	108148	344401	175767	241883	175265	191403	214515
LPE 22:6_p	157647	277140	209969	143746	162562	313252	282657	388048	237505	233228	141464	306216	164635	415863	268044	220927	251387	165126	176167	488651	154744	331530	280879	218823	180850
PE 18:0_18:1_p	281464	1.06711e+06	433944	464415	298320	435835	294188	322149	393566	358153	465183	464825	296209	550542	404279	342516	709210	298603	259176	826219	370507	433330	389297	429214	360426
PE 18:1_18:2_p	229049	407685	199670	558844	264118	281493	220200	256112	362007	328686	212130	247439	233704	228376	342248	328516	159902	178623	160153	737828	210379	504202	220428	306504	365831
PE 18:1_20:4_p	1.0565e+06	2.48483e+06	1344528	1.77456e+06	1.30746e+06	1.5586e+06	1.12534e+06	1.29423e+06	1.40898e+06	1.44809e+06	1.73559e+06	1.34281e+06	1.05166e+06	2046910	1371854	1.32951e+06	1.66654e+06	1.1529e+06	993410	2.22441e+06	1490437	1.81998e+06	1.27359e+06	1.26235e+06	1.50139e+06
4-PC 16:0/7:0 COOH_tt	2996.47	20203.2	1258.45	3639.3	0	746.033	4750.87	597.642	1863.51	628.68	1165.21	1205.95	8479.96	6714.62	2537.17	2529.84	1259.02	1812.19	2162.25	1027.5	1933.26	1394.99	2521.84	1779.48	1439.8
LPC 15:0/0:0_1_p	44090.7	57832.8	59008.4	156670	52617.7	82028.7	89815.6	118270	95535.1	137005	63034.4	138349	69112.1	127141	139616	84443.3	46597.2	58345	69555.4	143126	53310.2	177015	111382	57504.4	66340.3
LPC 17:0/0:0_2_p	85281.8	131759	89035.6	189791	79848.7	145531	160375	166094	183679	193346	103485	190802	90676.6	232668	201440	141460	85001.4	86692.1	98019.5	250178	106718	308240	154846	100686	117475
PC 16:0/9:0-COOH_p	29486	46820	58857	27964	15292	30050	20551	61170	32216	47816	35045	14655	22087	22732	47459	94745	16186	22938	21779	40692	48777	28402	16850	51978	18391
2-PC 16:0/7:0 COOH_lt	1005.62	547.632	392.335	539.493	566.563	509.639	473.386	409.404	622.562	296.555	498.824	533.342	316.322	386.219	614.895	1027.69	1825.8	410.209	524.274	470.136	2009.84	351.66	240.261	321.03	376.604
LPC 22:5/0:0_p	45497.7	44441.7	37419.7	53005	27176.2	62327.3	66743.3	95721.5	50257.8	55247.3	27391	50006.5	27976.4	85363.1	68112.5	50783.1	45495.3	33500.5	32643.7	116098	34844.9	92443.7	51301.8	31268.6	44401.8
LPE 18:0_1_p	141550	373577	159175	307881	116218	235997	208145	289266	276547	227354	192179	267468	147191	223682	238756	228807	157003	105015	135991	495678	232998	385590	199079	170578	302955
LPI 18:0_p	41747.7	109979	64011.6	98088.4	44920.5	73464.1	68064.1	53999.6	69416	73709.5	111857	63084.4	49857.4	110471	66170.8	67789.5	72555.6	51914.5	43232.8	115417	76843.3	102292	50436.7	65633.3	70310.1
PE 16:0_18:2_1_p	82664.9	292750	111102	182568	94210	126952	110301	151667	154280	156713	145272	110763	80945.9	178087	141836	135688	130385	89302.8	79210.1	264280	113540	169696	154657	130266	123975
LPE 20:4_p	191317	281948	258850	359107	162097	253396	276150	425613	236606	237532	178131	350093	171117	446423	258978	211440	199909	168708	182463	508335	245926	378324	299877	236855	328387
PC 18:0_20:4_p	2229431	5.5901e+06	2750304	3769790	2.22158e+06	3.24803e+06	2.39763e+06	2.06466e+06	1.91528e+06	2791513	2.50805e+06	2.7049e+06	1.65037e+06	5.21442e+06	2.0303e+06	2.32172e+06	2.78747e+06	1.97701e+06	1.67687e+06	2953197	2.81897e+06	3671247	2.56809e+06	2909226	2.9189e+06
_p: plasma sample
_lt: healthy lung tissue
_tt: tumor tissue
